# Supplementary material for: A rare-variant test for high-dimensional data
Source: Eur J Hum Genet. 2017 May 24;25(8):988–94. doi: 10.1038/ejhg.2017.90 (PMC5513099; doi:10.1038/ejhg.2017.90)
Supplement: Supplementary Table S3 [file ejhg201790x2.xlsx]

## Sheet: Table S3
Table S3. Results for loci reaching genome-wide significance in the multi-phenotype rare variant analysis of triglycerides, high-density lipoprotein and low-density lipoprotein cholesterols in the NFBC1966 cohort (N=4,876). Regression coefficients with their standard errors (SE) are reported, followed by the P-value and the Bayesian Information Criterion (BIC) for the analysed model.
Gene	SARS			CELSR2			APOA5: 1			APOA5: 2			APOA5: 3			FAM63B			APOE
Chr:Position	Chr1:109,772,013-109,780,785			Chr1:109,792,640-109,818,377			Chr11:116,660,086-116,662,584			Chr11:116,660,086-116,662,612			Chr11:116,660,086-116,663,136			Chr15:59,063,392-59,149,732			Chr19:45,409,038-45,412,649
Rare variant count	13			87			3			4			5			284			19
	β (SE)	P-Value	Model BIC	β (SE)	P-Value	Model BIC	β (SE)	P-Value	Model BIC	β (SE)	P-Value	Model BIC	β (SE)	P-Value	Model BIC	β (SE)	P-Value	Model BIC	β (SE)	P-Value	Model BIC
TG+HDL+LDL a		1.16545e-06	-26783.9		5.52921e-07	-32801		2.58745e-07	-20421.3		2.31287e-07	-23171.7		8.43747e-09	-25065.2		2.25763e-07	-30488.3		3.33067e-15	-21626.9
TG	0.001 (0.0009)	0.189122		0.001 (0.0005)	0.128729		0.009 (0.0018)	1.42936e-07		0.007 (0.0013)	2.16191e-07		0.006 (0.0011)	1.3034e-08		0.002 (0.0006)	0.000480463		0.004 (0.0016)	0.00501637
HDL	0.004 (0.0017)	0.0301852		0.004 (0.0009)	2.17966e-05		-0.002 (0.0033)	0.581698		-0.002 (0.0025)	0.467093		-0.002 (0.002)	0.24286		0.006 (0.0012)	1.56402e-06		0.007 (0.0029)	0.0120348
LDL	-0.003 (0.0007)	5.58388e-07		-0.001 (0.0004)	0.00030162		0.001 (0.0013)	0.588219		0.001 (0.001)	0.502412		0 (0.0008)	0.81787		0.001 (0.0005)	0.0999309		-0.009 (0.0012)	2.51266e-15
TG+LDL		2.69724e-06	-26787.7		0.000985225	-32791.4		6.34006e-08	-20429.5		6.32322e-08	-23179.6		3.21065e-09	-25072.3		0.00488504	-30473.7		1.15463e-14	-21629.1
TG	0.001 (0.0009)	0.382532		0 (0.0005)	0.527459		0.009 (0.0017)	3.74003e-08		0.007 (0.0013)	4.69891e-08		0.006 (0.0011)	1.28688e-09		0.002 (0.0006)	0.0115564		0.004 (0.0015)	0.0200352
LDL	-0.003 (0.0007)	4.1815e-07		-0.001 (0.0004)	0.000200853		0.001 (0.0013)	0.578321		0.001 (0.001)	0.49038		0 (0.0008)	0.794505		0.001 (0.0005)	0.128922		-0.009 (0.0012)	1.51863e-15
TG+HDL		0.0715141	-26767.3		8.21019e-05	-32796.4		6.30726e-08	-20429.5		6.07808e-08	-23179.7		1.666e-09	-25073.6		1.83433e-07	-30494.1		0.0199076	-21572.7
TG	0 (0.0009)	0.713325		0 (0.0005)	0.397039		0.009 (0.0017)	4.67311e-08		0.007 (0.0013)	6.29718e-08		0.006 (0.0011)	5.36153e-09		0.002 (0.0006)	0.000107522		0.002 (0.0015)	0.188436
HDL	0.004 (0.0017)	0.0219156		0.004 (0.0009)	1.45976e-05		-0.002 (0.0033)	0.572012		-0.002 (0.0025)	0.456397		-0.002 (0.002)	0.240272		0.006 (0.0012)	1.92301e-06		0.008 (0.0029)	0.00694843
LDL+HDL		6.08793e-07	-26790.7		3.77851e-07	-32807.1		0.0566103	-20402.1		0.0338001	-23153.2		0.0172272	-25041.3		2.11191e-05	-30484.6		2.52021e-14	-21627.5
HDL	0.003 (0.0017)	0.0532061		0.004 (0.0009)	5.94457e-05		-0.005 (0.0032)	0.0888492		-0.005 (0.0024)	0.0621996		-0.005 (0.002)	0.0154487		0.005 (0.0011)	3.26417e-05		0.006 (0.0028)	0.0500226
LDL	-0.003 (0.0007)	1.27137e-06		-0.001 (0.0004)	0.000706573		0.002 (0.0013)	0.117327		0.002 (0.001)	0.0924384		0.001 (0.0008)	0.182963		0.001 (0.0005)	0.0188602		-0.009 (0.0011)	5.6692e-14
Univariate b
TG	0 (0.0009)	0.886652	-26770.6	0 (0.0005)	0.909023	-32786.1	0.01 (0.0017)	1.00978e-08	-20437.7	0.007 (0.0013)	1.09726e-08	-23187.6	0.007 (0.001)	4.1807e-10	-25080.7	0.002 (0.0006)	0.00389402	-30479.9	0.001 (0.0015)	0.461454	-21573.9
HDL	0.004 (0.0017)	0.0233966	-26775.7	0.004 (0.0009)	2.10832e-05	-32804.2	-0.006 (0.0032)	0.0697935	-20408.1	-0.005 (0.0024)	0.0471515	-23158.9	-0.005 (0.002)	0.0117685	-25048	0.005 (0.0011)	6.31825e-05	-30487.6	0.007 (0.0028)	0.0135184	-21579.5
LDL	-0.003 (0.0007)	6.12808e-07	-26795.4	-0.001 (0.0004)	0.000246371	-32799.5	0.002 (0.0013)	0.0916395	-20407.7	0.002 (0.001)	0.0695559	-23158.3	0.001 (0.0008)	0.133319	-25043.9	0.001 (0.0005)	0.0390318	-30475.8	-0.009 (0.0011)	1.78813e-14	-21632.2
a For a genome-wide joint analysis, the level of significance is P<1.67x10-6 after Bonferroni correction for 30,000 genes.
b For univariate analysis, the level of significance is P<5.56x10-7 after Bonferroni correction for 30,000 genes and three phenotypes.
