# Supplementary material for: A rare-variant test for high-dimensional data
Source: Eur J Hum Genet. 2017 May 24;25(8):988–94. doi: 10.1038/ejhg.2017.90 (PMC5513099; doi:10.1038/ejhg.2017.90)
Supplement: Supplementary Table S4 [file ejhg201790x3.xlsx]

## Sheet: TableS4
Table S4. Description of the variants in each loci reaching genome-wide significance in the multi-phenotype rare variant analysis of triglycerides, high-density lipoprotein and low-density lipoprotein cholesterols in the NFBC1966 cohort (N=4,876).
Gene name	Chr	StartPosition	EndPosition	RareCount	Variant	MAF	Funtional annotation	Exonic functional annotation
SARS	1	109772013	109780785	13	rs115867281	0.00277175	intronic	-
					rs149987127	0.000141017	intronic	-
					rs7539230	0.00846825	intronic	-
					chr1:109775615:I	0.0142057	-	-
					rs185711116	0.000834802	intronic	-
					rs191657529	0.0147379	intronic	-
					rs35271870	0.0402636	intronic	-
					rs186630846	0.0204093	intronic	-
					rs114166723	0.0134717	intronic	-
					chr1:109777975	0.00121774	-	-
					rs140717526	0.00160322	exonic	nonsynonymous SNV
					rs72701097	0.0130078	intronic	-
					rs41279698	0.0129635	intronic	-
CELSR2	1	109792640	109818377	87	rs145688131	0.000289718	exonic	nonsynonymous SNV
					rs187860183	0.000469065	exonic	nonsynonymous SNV
					rs142746289	0.00267753	exonic	synonymous SNV
					rs62623708	0.000656734	exonic	nonsynonymous SNV
					rs149311467	0.00811846	exonic	nonsynonymous SNV
					rs41279704	0.0193244	exonic	synonymous SNV
					rs454107	0.0485603	exonic	synonymous SNV
					rs41279706	0.000564286	exonic	nonsynonymous SNV
					chr1:109794597	0.00457122	-	-
					rs147160924	0.00928354	exonic	synonymous SNV
					rs413380	0.0497972	exonic	synonymous SNV
					chr1:109795449	0.000246152	-	-
					rs11102966	0.0116254	intronic	-
					rs149841512	0.00886865	intronic	-
					rs113412529	0.00010815	intronic	-
					rs145725543	0.000188077	intronic	-
					rs6693893	0.0467451	intronic	-
					rs143238579	0.0187632	intronic	-
					rs11587316	0.00939822	intronic	-
					rs141382779	0.0222441	intronic	-
					rs76978426	0.00169071	intronic	-
					rs116763847	0.0283549	intronic	-
					rs6680227	0.0473693	intronic	-
					rs78421006	0.00578171	intronic	-
					rs185723759	0.00529318	intronic	-
					rs193232632	0.0152963	intronic	-
					rs140425486	0.00551013	intronic	-
					rs78852738	0.0162886	intronic	-
					rs12746961	0.0423854	intronic	-
					rs12731760	0.0423875	intronic	-
					rs116345167	0.00237666	intronic	-
					rs75237799	0.0147661	exonic	nonsynonymous SNV
					rs138543788	0.0010138	exonic	nonsynonymous SNV
					rs77638334	0.00229082	intronic	-
					rs113954912	0.00229065	intronic	-
					rs80115741	0.00229107	intronic	-
					rs78897381	0.00984592	intronic	-
					rs74508928	0.00261558	intronic	-
					chr1:109804152	0.000131878	-	-
					rs112344399	0.00229006	exonic	synonymous SNV
					rs41279710	0.0127248	intronic	-
					rs140995109	0.0153785	intronic	-
					rs75814371	0.00237132	intronic	-
					rs149795843	0.000352837	intronic	-
					rs66795935	0.0424631	intronic	-
					rs6697131	0.00237248	intronic	-
					rs6685415	0.00237239	intronic	-
					rs41309213	0.00237217	intronic	-
					rs41309211	0.00237206	exonic	synonymous SNV
					rs41301279	0.00237201	intronic	-
					rs183230549	0.0222586	intronic	-
					rs75551809	0.00237197	intronic	-
					rs79263647	0.0102071	intronic	-
					rs79726060	0.00237189	intronic	-
					rs189575997	0.000388173	intronic	-
					rs79870677	0.00237168	intronic	-
					rs56197083	0.00237162	intronic	-
					rs113593332	0.00235818	exonic	synonymous SNV
					rs79762317	0.00577578	intronic	-
					chr1:109808393	0.000509497	-	-
					chr1:109808563	0.00040436	-	-
					chr1:109808789	0.000393859	-	-
					rs137939915	0.0140812	intronic	-
					rs189534290	0.00110384	intronic	-
					rs115292416	0.0204589	intronic	-
					rs72703203	0.00888125	exonic	nonsynonymous SNV
					rs72703204	0.0111086	exonic	synonymous SNV
					rs186144500	0.0017953	intronic	-
					chr1:109811509	0.00523379	-	-
					rs79850681	0.00375376	exonic	nonsynonymous SNV
					rs147655719	0.00919294	exonic	nonsynonymous SNV
					rs146139897	0.000302183	exonic	nonsynonymous SNV
					chr1:109813572	0.000154165	-	-
					rs192472023	0.000251039	exonic	nonsynonymous SNV
					rs628525	0.00118883	exonic	nonsynonymous SNV
					chr1:109814204	0.00364175	-	-
					chr1:109815036	0.00767652	-	-
					chr1:109815522	0.000585879	-	-
					chr1:109815861	0.00318502	-	-
					rs77619489	0.0163912	exonic	nonsynonymous SNV
					rs41279720	0.0166207	exonic	nonsynonymous SNV
					rs144760817	0.00330282	intronic	-
					chr1:109816600	0.000413551	-	-
					rs41279722	0.00849005	UTR3	-
					rs140689076	0.00910663	UTR3	-
					chr1:109818222:D	0.0317878	-	-
					rs192610782	0.00434996	UTR3	-
APOA5	11	116660086	116662584	3	rs188133936	0.0230828	UTR3	-
					chr11:116660983	0.00473012	-	-
					rs41338746	0.000532881	intronic	-
APOA5	11	116660086	116662612	4	rs188133936	0.0230828	UTR3	-
					chr11:116660983	0.00473012	-	-
					rs41338746	0.000532881	intronic	-
					chr11:116662587	0.000593563	-	-
APOA5	11	116660086	116663136	5	rs188133936	0.0230828	UTR3	-
					chr11:116660983	0.00473012	-	-
					rs41338746	0.000532881	intronic	-
					chr11:116662587	0.000593563	-	-
					rs45611741	0.00319846	UTR5	-
FAM63B	15	59063392	59149732	284	rs188970477	0.00938292	UTR5	-
					rs148901278	0.00312463	exonic	nonsynonymous SNV
					rs138214495	0.000179551	intronic	-
					rs146095579	0.000179573	intronic	-
					rs187457881	0.0169026	intronic	-
					rs117320945	0.0258387	intronic	-
					rs117829424	0.00841904	intronic	-
					rs17236229	0.0465124	intronic	-
					rs150064127	0.0182006	intronic	-
					rs144375553	0.000179618	intronic	-
					rs11639208	0.0361426	intronic	-
					rs650731	0.0494258	intronic	-
					rs188416319	0.00128866	intronic	-
					rs185586244	0.00385281	intronic	-
					rs187225355	0.0283917	intronic	-
					rs185367605	0.0185176	intronic	-
					rs189972576	0.000697645	intronic	-
					rs74334714	0.046515	intronic	-
					rs148146060	0.000179669	intronic	-
					rs77637863	0.0465244	intronic	-
					rs193115509	0.000759572	intronic	-
					rs184825399	0.0180536	intronic	-
					rs78856239	0.02565	intronic	-
					chr15:59069058:I	0.0144119	-	-
					rs112037045	0.0346934	intronic	-
					rs17190720	0.034642	intronic	-
					rs113831034	0.0348346	intronic	-
					rs183966605	0.0222477	intronic	-
					rs189631133	0.00514667	intronic	-
					rs189832674	0.010351	intronic	-
					rs142607472	0.00403755	intronic	-
					rs7162921	0.0466779	intronic	-
					rs138205629	0.0139776	intronic	-
					rs188319873	0.00435629	intronic	-
					rs111782147	0.0386713	intronic	-
					rs111563124	0.034345	intronic	-
					chr15:59073254:I	0.0319934	-	-
					rs111689296	0.00286239	intronic	-
					rs185015322	0.00432955	intronic	-
					rs484952	0.0180193	intronic	-
					rs139080301	0.000157922	intronic	-
					chr15:59074917:I	0.0261374	-	-
					rs180678659	0.0114777	intronic	-
					rs11631334	0.0343474	intronic	-
					rs556082	0.000139326	intronic	-
					rs635349	0.00013933	intronic	-
					rs151075332	0.00146749	intronic	-
					rs73426583	0.000179647	intronic	-
					rs432978	0.000139377	intronic	-
					rs112936799	0.00017964	intronic	-
					rs188423597	0.0109904	intronic	-
					rs76193371	0.000479695	intronic	-
					rs74021005	0.000389487	intronic	-
					rs181446918	0.000287015	intronic	-
					rs75888243	0.0153801	intronic	-
					rs145198641	0.0234294	intronic	-
					rs187655834	0.00377912	intronic	-
					rs384322	0.0344674	intronic	-
					rs144740074	0.00020403	intronic	-
					rs112892709	0.0343501	intronic	-
					rs141790910	0.00997072	intronic	-
					rs191849262	0.00815035	intronic	-
					rs150260870	0.0050916	intronic	-
					rs112824175	0.0343506	intronic	-
					rs185524144	0.0181649	intronic	-
					rs144542465	0.000931738	intronic	-
					rs374865	0.000139482	intronic	-
					rs148444322	0.023548	intronic	-
					rs140726836	0.00402197	intronic	-
					rs73426593	0.000179831	intronic	-
					rs150046817	0.0343516	intronic	-
					rs189963029	0.0103508	intronic	-
					rs138620929	0.00548197	intronic	-
					rs188671470	0.00170916	intronic	-
					rs138045194	0.00819375	intronic	-
					rs193271889	0.000427577	intronic	-
					chr15:59086546:I	0.0226138	intronic	-
					chr15:59086558:D	0.0282753	-	-
					rs185701594	0.00412831	-	-
					rs79512009	0.0262719	intronic	-
					rs678020	0.000139505	intronic	-
					rs182319467	0.00403813	intronic	-
					rs140711522	0.0106276	intronic	-
					rs79553102	0.0168502	intronic	-
					rs180914902	0.00215274	intronic	-
					rs185522857	0.0220915	intronic	-
					rs191712381	0.000190896	intronic	-
					rs144303943	0.0106926	intronic	-
					rs148987164	0.00216448	intronic	-
					rs192943590	0.000389477	intronic	-
					rs113657074	0.000179659	intronic	-
					rs190230492	0.000891005	intronic	-
					rs139652880	0.0346492	intronic	-
					rs146625148	0.0461704	intronic	-
					rs567876	0.000139599	intronic	-
					rs181880528	0.00300377	intronic	-
					chr15:59092616:D	0.0345436	intronic	-
					rs138192185	0.000358995	-	-
					rs73426598	0.00017965	intronic	-
					rs73426599	0.000140542	intronic	-
					rs113646452	0.0362904	intronic	-
					rs186519804	0.0126033	intronic	-
					rs191788815	0.00477161	intronic	-
					rs7168421	0.0468944	intronic	-
					rs190973169	0.00969306	intronic	-
					rs184622062	0.0040358	intronic	-
					rs141370138	0.00380281	intronic	-
					rs189338532	0.00435518	intronic	-
					rs2266403	0.0490423	intronic	-
					rs529301	0.000145506	intronic	-
					rs181885849	0.00162662	intronic	-
					rs113169830	0.000142619	intronic	-
					rs143003293	0.00333869	intronic	-
					rs422259	0.000146757	intronic	-
					rs111836391	0.0345936	intronic	-
					rs146121173	0.0331878	intronic	-
					rs111380414	0.000146659	intronic	-
					rs148616074	0.0180983	intronic	-
					rs112537713	0.0345933	intronic	-
					rs183161336	0.000143358	intronic	-
					rs57065807	0.000179751	intronic	-
					rs182590318	0.000323785	intronic	-
					rs188155084	0.0031858	intronic	-
					rs79331191	0.0130996	intronic	-
					rs182803916	0.000350187	intronic	-
					rs187454884	0.00312722	intronic	-
					rs150170545	0.0285384	intronic	-
					rs192520860	0.000916567	intronic	-
					MERGED_DEL_2_79971	0.0175381	intronic	-
					rs546116	0.00016157	-	-
					rs185581416	0.0165481	intronic	-
					rs188923921	0.00645103	intronic	-
					rs664783	0.0348882	intronic	-
					rs187202633	0.00288513	intronic	-
					rs192037410	0.00711834	intronic	-
					rs80076887	0.0342879	intronic	-
					rs139398988	0.00754087	intronic	-
					rs139405416	0.0054962	intronic	-
					rs73428510	0.000179726	intronic	-
					rs650013	0.000148301	intronic	-
					rs140392641	0.00403311	intronic	-
					rs145520941	0.00225527	intronic	-
					rs73428513	0.000179822	intronic	-
					rs73428515	0.000179731	intronic	-
					rs150223890	0.000235745	intronic	-
					rs188933458	0.00389297	intronic	-
					rs499269	0.000148799	intronic	-
					rs71478692	0.00656651	intronic	-
					rs191466193	0.000389382	intronic	-
					rs183835563	0.000310661	intronic	-
					rs139471307	0.000275176	intronic	-
					rs620284	0.000149023	intronic	-
					rs59599149	0.000179826	intronic	-
					rs36028781	0.0065668	intronic	-
					rs190324113	0.00236843	intronic	-
					rs141253800	0.00671615	intronic	-
					rs117199150	0.0247444	intronic	-
					rs11631244	0.0347027	intronic	-
					rs187915913	0.0173715	intronic	-
					rs193224	0.000149113	intronic	-
					rs192661066	0.0123802	intronic	-
					rs142500735	0.0022687	intronic	-
					rs185003709	0.0283559	intronic	-
					rs184763782	0.00162411	intronic	-
					rs73428524	0.00017977	intronic	-
					rs347113	0.000149381	intronic	-
					rs72745037	0.0264399	intronic	-
					chr15:59108867:D	0.0489704	intronic	-
					rs146039047	0.000875639	-	-
					rs111648865	0.0347019	intronic	-
					rs112417080	0.0345759	intronic	-
					rs184608293	0.00437807	intronic	-
					rs192465692	0.00942523	intronic	-
					rs142878356	0.0031562	intronic	-
					rs112011499	0.000179781	intronic	-
					rs11638653	0.0126114	intronic	-
					rs73428529	0.000179782	intronic	-
					rs142611089	0.0123997	intronic	-
					rs186432802	0.000609183	intronic	-
					rs182877793	0.0122331	intronic	-
					rs192939313	0.00435438	intronic	-
					rs364439	0.000153394	intronic	-
					rs73428533	0.000428922	intronic	-
					rs73428535	0.000179742	intronic	-
					rs144676578	0.00728083	intronic	-
					rs147930380	0.00809468	intronic	-
					rs143827884	0.000225001	intronic	-
					rs192333313	0.000676881	intronic	-
					rs192213692	0.0256386	intronic	-
					rs116411705	0.000351632	intronic	-
					rs16940810	0.0345547	intronic	-
					rs79402553	0.00266886	intronic	-
					rs137960970	0.000211283	intronic	-
					rs185663035	0.00321203	intronic	-
					rs112257595	0.000179745	intronic	-
					rs73428543	0.000179785	intronic	-
					rs111724931	0.000179699	intronic	-
					rs75610789	0.0461983	intronic	-
					rs115478219	0.000798185	intronic	-
					rs150030755	0.00808822	intronic	-
					rs193237472	0.000709927	intronic	-
					rs185661631	0.024628	intronic	-
					rs191434241	0.000301386	intronic	-
					rs139055514	0.000798284	intronic	-
					rs148534070	0.0463943	intronic	-
					rs189816001	0.0225809	intronic	-
					rs180913433	0.00247893	intronic	-
					rs12901111	0.00858949	intronic	-
					rs186892295	0.00137869	intronic	-
					rs71478693	0.00689016	intronic	-
					rs185529602	0.000999669	intronic	-
					rs634565	0.000328555	intronic	-
					rs181334644	0.00267932	intronic	-
					rs146234067	0.00644497	intronic	-
					rs634116	0.000328508	intronic	-
					chr15:59123742:D	0.0463216	intronic	-
					rs112724162	0.0345142	-	-
					rs185258587	0.000194283	intronic	-
					rs192447511	0.00276333	intronic	-
					rs142952633	0.0076161	intronic	-
					rs112925355	0.0338043	intronic	-
					rs57285066	0.00182204	-	-
					rs148092923	0.00367995	intronic	-
					rs190878657	0.000383959	intronic	-
					rs73428554	0.000162169	intronic	-
					rs113714987	0.0319574	intronic	-
					rs111967960	0.000159304	intronic	-
					rs73428557	0.000156024	intronic	-
					rs145068471	0.000860522	intronic	-
					rs149150607	0.0165091	intronic	-
					rs142041285	0.00681345	intronic	-
					rs59102287	0.00143602	intronic	-
					rs112451048	0.0307834	intronic	-
					rs111579799	0.0308378	intronic	-
					rs141936552	0.000394337	intronic	-
					rs2054097	0.0115368	intronic	-
					rs113710021	0.000318911	intronic	-
					rs73428561	0.000138916	intronic	-
					rs7181446	0.0469222	intronic	-
					chr15:59132580:D	0.0303334	intronic	-
					rs191211348	0.00347237	-	-
					rs146792926	0.00822962	intronic	-
					chr15:59133638:D	0.0298932	intronic	-
					rs190446978	0.00261642	-	-
					rs188907947	0.00529209	intronic	-
					rs187592830	0.00347557	intronic	-
					rs112299611	0.0085351	intronic	-
					rs535679	0.0391781	intronic	-
					rs188561416	0.000170169	intronic	-
					rs184392384	0.00175465	intronic	-
					rs146751052	0.00558083	intronic	-
					rs58469477	0.00299851	intronic	-
					rs112108726	0.0277957	intronic	-
					rs190298717	0.00734037	intronic	-
					rs188279834	0.00293281	intronic	-
					rs6494041	0.0388505	intronic	-
					rs192084941	0.00391689	intronic	-
					rs139402598	0.00693884	intronic	-
					rs142359441	0.0164798	exonic	nonsynonymous SNV
					rs183700317	0.00148505	intronic	-
					rs186885869	0.000962945	intronic	-
					rs793572	0.0298461	intronic	-
					rs72745044	0.00429635	intronic	-
					rs35536174	0.029354	intronic	-
					rs112165316	0.000193292	intronic	-
					rs185241689	0.00321721	intronic	-
					rs655312	0.00927523	intronic	-
					rs187083919	0.000166836	intronic	-
					rs183406554	0.00883274	intronic	-
					rs150084954	0.000677017	intronic	-
					rs7163754	0.00857244	intronic	-
					rs186582708	0.000547619	intronic	-
					rs182806553	0.00273426	intronic	-
					rs138507891	0.0189642	intronic	-
					rs189199827	0.00405997	intronic	-
					rs62004762	0.0275383	intronic	-
					rs442321	0.00857468	intronic	-
					rs186172724	0.0128776	UTR3	-
					rs139839213	0.00303925	UTR3	-
					rs117093482	0.0010137	UTR3	-
					rs186908296	0.000621208	UTR3	-
					rs186294774	0.019227	UTR3	-
					rs137926161	0.0033559	UTR3	-
					rs140855892	0.00941452	UTR3	-
APOE	19	45409038	45412649	5	rs769448	0.0110888	UTR3	-
					rs2007708	0.00273066	intronic	-
					rs769451	0.00273258	intronic	-
					chr19:45411110	0.00373862	intronic	-
					rs7412	0.0412916	-	-
